# Supplementary material for: Water temperature-dependent degradation of environmental DNA and its relation to bacterial abundance
Source: PLoS One. 2017 Apr 27;12(4):e0176608. doi: 10.1371/journal.pone.0176608 (PMC5407774; doi:10.1371/journal.pone.0176608)
Supplement: S1 Table — The eDNA concentrations of ayu sweetfish and common carp at each water temperature and elapsed time. (XLSX) [file pone.0176608.s001.xlsx]

## Sheet: S1 Table. 
S1 Table. All raw data obtained in Experiment 1.
	The eDNA concentrations of ayu sweetfish and common carp at each water temperature and elapsed time.
Ayu sweetfish						Common carp
		Ayu sweetfish DNA (copies/500 mL)						Common carp DNA (copies/500 mL)
Tank No.	Elapsed time (h)	10°C	20°C	30°C		Tank No.	Elapsed time (h)	10°C	20°C	30°C
1	0	240361	240361	240361		1	0	2457.3	2457.3	2457.3
2	0	243374	243374	243374		2	0	3040.6	3040.6	3040.6
3	0	229461	229461	229461		3	0	2510.3	2510.3	2510.3
4	0	206408	206408	206408		4	0	2223.7	2223.7	2223.7
1	1	225778	184797	168026		1	1	2250.7	1989.5	1457.8
2	1	181940	171203	185843		2	1	2153.5	2333.8	2155.2
3	1	183799	195083	171383		3	1	2383.9	1920.2	1594.6
4	1	208500	189930	162490		4	1	2470.3	2062.6	1387.7
1	3	158280	136948	94016.5		1	3	1150.9	1455.6	664.2
2	3	NA	132011	108488		2	3	1362.5	1471.1	883.7
3	3	140890	145026	106002		3	3	1513.4	1015.6	1222.5
4	3	164455	124287	92310.4		4	3	1434.6	1301.5	1000.7
1	6	174572	126825	51259.9		1	6	2051.4	NA	796.7
2	6	174515	117405	68766.8		2	6	2189.9	1501.5	1188.6
3	6	159468	117350	53128		3	6	2409	1695.3	821.7
4	6	162681	104330	55613.3		4	6	2086.9	1235.8	794.8
1	12	165324	49501	15479.5		1	12	1951.6	664.7	208.9
2	12	141788	45567.3	13217.7		2	12	1972.5	669	249.4
3	12	142122	42664.6	12811.2		3	12	1821.9	684.7	94.3
4	12	145941	41314.1	14189		4	12	1484.5	544.4	NA
1	24	115414	21908.6	7120.1		1	24	1146.9	275.6	78.1
2	24	113484	19986.6	4994.7		2	24	1518.4	127.1	NA
3	24	121043	20510.6	4761.4		3	24	1235.6	147.8	NA
4	24	114128	18384.4	5908		4	24	1341.6	245.1	119
1	48	41042.4	5059.3	1203.9		1	48	258.8	60.7	48.7
2	48	42044.8	2775	1147.5		2	48	325.5	NA	NA
3	48	48377.4	3953.2	1656.3		3	48	543.5	89	NA
4	48	51169	3404.2	1369.9		4	48	628.4	167.8	NA
