# Supplementary material for: Water temperature-dependent degradation of environmental DNA and its relation to bacterial abundance
Source: PLoS One. 2017 Apr 27;12(4):e0176608. doi: 10.1371/journal.pone.0176608 (PMC5407774; doi:10.1371/journal.pone.0176608)
Supplement: S2 Table — The eDNA concentrations of common carp and bacterial abundance at each water temperature and elapsed time. (XLSX) [file pone.0176608.s002.xlsx]

## Sheet: S2 Table.
S2 Table. All raw data obtained in Experiment 2.
The eDNA concentrations of common carp and bacterial abundance at each water temperature and elapsed time.
Elapsed time (h)	Water temperature (°C)	Common carp DNA (copies/100 mL)	Petri dish No.1 (CFU/mL)	Petri dish No.2 (CFU/mL)	Bacterial abundance (CFU/mL)
0	-	736257	1660	1285	1472.5
0	-	630517
0	-	691694
0	-	532744
12	10	18760.7	2860	2560	2710
12	10	28903.5	2820	4040	3430
12	10	23784.4	1550	2270	1910
12	10	29926	3600	3780	3690
12	20	15787.1	10000	11840	10920
12	20	11978.7	9240	10440	9840
12	20	6912.6	9080	7720	8400
12	20	11978.9	5160	4560	4860
12	30	4391.1	13960	14760	14360
12	30	3392.7	14360	15120	14740
12	30	4101.4	13960	15160	14560
12	30	3299.9	13720	11880	12800
24	10	12685.3	1150	1100	1125
24	10	17294.7	765	785	775
24	10	14427.9	855	985	920
24	10	15024.1	1280	1240	1260
24	20	4927.9	4480	4840	4660
24	20	4184.1	4824	6096	5460
24	20	3444.7	6672	5688	6180
24	20	3798.4	5064	4536	4800
24	30	1587.1	11880	11800	11840
24	30	1424.8	10280	9640	9960
24	30	1247.7	9440	8360	8900
24	30	1651.1	9280	9480	9380
